# Supplementary material for: Integrating an Extended-Gate Field-Effect Transistor in Microfluidic Chips for Potentiometric Detection of Creatinine in Urine
Source: Sensors (Basel). 2025 Jan 28;25(3):779. doi: 10.3390/s25030779 (PMC11820648; doi:10.3390/s25030779)
Supplement: Supplementary file 1 [file sensors-25-00779-s001.zip]

Archive with 1 entries (1 files):
- sensors-3396919-supplementary.pdf
